# Supplementary material for: Protein evolution in deep sea bacteria: an analysis of amino acids substitution rates
Source: BMC Evol Biol. 2008 Nov 13;8:313. doi: 10.1186/1471-2148-8-313 (PMC2600651; doi:10.1186/1471-2148-8-313)
Supplement: Additional file 1 — Additional information on PS genes identified in Vibrionaceae family. In columns A-H are reported respectively: internal database ID, NCBI Locus Tag, TrEMBL ID, NCBI gene annotation, COG category, statistic q-value, total number of amino acids and of PS sites for each P. profundum SS9 orthologue. The ω values obtained with PAML software for the six pair-comparisons and CAI values calculated for each bacterium are reported in I-R; percentage of total solvent-exposed amino acids and solvent-exposed PS sites are shown in columns S and T. In the table are also highlighted differentially expressed genes identified in SS9 microarray experiments (yellow background), common PS genes between SS9 and KT99 (underlined), piezosensitive mutants (italic), genes with overabundant mutation region (red), and proteins with modeled 3D structure (bold). Organism names were abbreviated as follows: P. profundum SS9 (P), V. vulnificus (V1), V. parahaemoliticus (V2) and V. fisheri (V3). [file 1471-2148-8-313-S1.xls]

## Sheet: Additional file 1
Additional file 1. Additional information on PS genes identified in Vibrionaceae family.
Internal ID	Locus Tag	TrEMBL	Annotation	COG	q (%)	AA tot	PS tot	V1 vs P	V2 vs P	V3 vs P	V2 vs V1	V3 vs V1	V3 vs V2	CAI P	CAI V1	CAI V2	CAI V3	AA acc	PS acc
vibrio121	PBPRA2707	Q6LNP1	putative polysaccharide biosynthesis protein, NeuB	2089M	0	348	-	0.2275	0.1931	0.1932	0.0315	0.0345	0.0301	0.504	0.23	0.304	0.264	-	-
vibrio1363	PBPRA2914	Q6LN69	hypothetical sulfate permease family protein	0659P	0	580	192	0.3157	0.3307	0.3658	0.0647	0.0447	0.0376	0.494	0.167	0.215	0.201	-	-
vibrio1627	PBPRB1810	Q6LGB2	hypothetical cation-efflux family protein	0053P	0	275	94	0.2754	0.3585	0.2824	0.0618	0.0669	0.0886	0.568	0.18	0.22	0.215	-	-
vibrio2028	PBPRB0206	Q6LKM9	hypothetical protein	0547E	0	329	-	0.4031	0.3216	0.2913	0.1047	0.1273	0.1218	0.527	0.23	0.296	0.277	-	-
vibrio1679	PBPRA0162	Q6LVS4	hypothetical chorismate-pyruvate lyase	3161H	0	180	-	2.0388	1.777	1.1412	0.076	0.1269	0.1348	0.543	0.164	0.23	0.184	-	-
vibrio1763	PBPRA3611	Q6LLG1	ATP synthase subunit I	3312C	0	129	13	0.3801	0.3874	0.441	0.2322	0.2467	0.2271	0.461	0.202	0.244	0.198	-	-
vibrio1730	PBPRA3574	Q6LLJ8	Hypothetical phosphoribosylaminoimidazole carboxylase, catalytic subunit	0041F	0	201	46	0.2041	0.2228	0.1785	0.0655	0.0755	0.0677	0.656	0.229	0.393	0.365	0.670807	0.685714
vibrio1849	PBPRB0012	Q6LKT6	hypothetical protein	0697GER	0	295	33	0.3027	0.2867	0.2869	0.0956	0.1262	0.1313	0.494	0.156	0.255	0.236	-	-
vibrio1873	PBPRA1002	Q6LTG3	hypothetical protein	4454P	0	182	-	0.1421	0.1424	0.1498	0.0477	0.0589	0.0704	0.55	0.269	0.395	0.271	-	-
vibrio1925	PBPRB1915	Q6LG17	putative resistance protein, yhjX	-	0	404	177	0.4715	0.4091	0.6247	0.0467	0.0943	0.1175	0.517	0.383	0.474	0.472	-	-
vibrio2074	PBPRB0681	Q6LJH6	putative glutathione S-transferase	0625O	0	222	-	0.1723	0.1653	0.1611	0.0705	0.0532	0.0454	0.604	0.264	0.354	0.239	-	-
vibrio2083	PBPRA2273	Q6LPW7	putative oxidoreductase	2084I	0	295	86	0.3557	0.3979	0.3162	0.0684	0.0562	0.0549	0.547	0.263	0.305	0.356	0.607509	0.627907
vibrio1298	PBPRA0637	Q6LUG7	hypothetical ATP-dependent protease	1066O	0	459	-	0.2585	0.2416	0.1742	0.0318	0.0183	0.0265	0.537	0.19	0.268	0.293	-	-
vibrio1519	PBPRA2642	Q6LNV6	putative glucose-1-phosphate uridylyltransferase	1210M	0	306	-	0.1748	0.1667	0.1691	0.0293	0.0139	0.0389	0.636	0.325	0.413	0.456	-	-
vibrio1254	PBPRA0830	Q6LTY2	hypothetical protein	2991S	0	73	-	0.2866	0.2526	0.193	0.0227	0.0503	0.0391	0.581	0.258	0.42	0.455	-	-
vibrio907	PBPRA1773	Q6LR96	3-hydroxydecanoyl-ACP dehydratase	0764I	0	171	14	0.1285	0.1268	0.1349	0.0225	0.0455	0.0427	0.769	0.355	0.429	0.535	0.625731	0.928571
vibrio1265	PBPRA0815	Q6LTZ7	putative ampG protein	-	0	462	150	0.459	0.4953	0.43	0.0719	0.0756	0.0569	0.468	0.205	0.236	0.259	-	-
vibrio1646	PBPRA1577	Q6LRT8	putative arginine/ornithine antiporter	0531E	1.87	468	206	0.431	0.3551	0.594	0.0778	0.0622	0.0963	0.524	0.279	0.452	0.344	-	-
vibrio2104	PBPRB0975	Q6LIN3	hypothetical protein	-	1.87	189	-	0.2458	0.2421	0.295	0.1269	0.1421	0.1401	0.538	0.201	0.262	0.265	-	-
vibrio2115	PBPRB0529	Q6LJX8	hypothetical acetyltransferase	0454KR	1.87	163	-	0.1393	0.1415	0.1402	0.0605	0.0763	0.0801	0.445	0.217	0.264	0.228	-	-
vibrio1769	PBPRB0792	Q6LJ66	hypothetical protein	-	1.87	152	-	0.2597	0.2091	0.2415	0.103	0.1298	0.1074	0.542	0.236	0.246	0.261	-	-
vibrio1245	PBPRA0142	Q6LVU4	putative efflux pump component MtrF	2978H	3.26	533	23	0.0808	0.0838	0.0854	0.0279	0.0335	0.0212	0.636	0.267	0.367	0.383	-	-
vibrio1831	PBPRA0382	Q6LV61	hypothetical phage shock protein E	0607P	3.26	129	-	0.2538	0.2751	0.3416	0.1448	0.1339	0.1516	0.466	0.244	0.263	0.206	-	-
vibrio1476	PBPRA3244	Q6LMC7	hypothetical anti-sigma B factor antagonist	3113R	3.26	103	-	0.2013	0.2032	0.2034	0.1507	0.1451	0.1553	0.398	0.194	0.234	0.245	-	-
vibrio1953	PBPRA2759	Q6LNJ5	putative iron-containing alcohol dehydrogenase	1979C	3.26	383	53	0.2737	0.2978	0.1986	0.063	0.0953	0.0932	0.696	0.278	0.416	0.358	0.527559	0.603774
vibrio808	PBPRA0057	Q6LW13	Putative OmpA family protein	2885M	3.26	241	54	0.2164	0.3727	0.3552	0.0758	0.0571	0.0838	0.619	0.316	0.455	0.528	-	-
vibrio1584	PBPRA0291	Q6LVE5	putative succinylglutamate 5-semialdehyde dehydrogenase	1012C	3.26	485	-	0.1176	0.1116	0.0974	0.0522	0.0429	0.0398	0.517	0.218	0.35	0.212	-	-
vibrio870	PBPRA1747	Q6LRC2	Putative ROK family protein	1940KG	3.26	303	-	0.1331	0.1169	0.0981	0.0343	0.0405	0.0326	0.624	0.337	0.427	0.311	-	-
vibrio1931	PBPRA2496	Q6LP98	hypothetical Flp pilus assembly protein	4964U	3.26	461	-	0.3064	0.3155	0.2335	0.1048	0.1199	0.1518	0.487	0.238	0.273	0.247	-	-
vibrio2006	PBPRA2346	Q6LPP5	putative UhpB, Signal transduction histidine kinase, glucose-6-phosphate specific	3851T	3.26	531	50	0.2013	0.1622	0.1771	0.0667	0.0983	0.0803	0.433	0.193	0.266	0.203	-	-
vibrio2086	PBPRA2718	Q6LNN0	hypothetical protein	1762GT, 1925G	3.26	268	-	0.6557	0.4392	0.4857	0.0516	0.212	0.195	0.463	0.186	0.244	0.225	-	-
vibrio199	PBPRA0394	Q6LV49	50S ribosomal protein L21	-	3.26	103	5	0.1843	0.1875	0.2199	0.0325	0.0894	0.0851	0.714	0.7	0.674	0.636	0.776699	0.8
vibrio1822	PBPRB0926	Q6LIT2	putative acetyltransferase	0110R	4.28	187	-	0.1089	0.1157	0.1196	0.0571	0.0593	0.0685	0.51	0.197	0.266	0.238	-	-
vibrio1783	PBPRB0210	Q6LLC3	hypothetical methylated DNA-protein cysteinemethyltransferase	0350L	4.28	154	-	0.1481	0.1673	0.1416	0.0586	0.0874	0.0766	0.458	0.198	0.226	0.282	-	-
vibrio2101	PBPRA1392	Q6LSC3	putative phosphate ABC transporter, permease protein	0581P	4.28	296	20	0.1224	0.1084	0.1042	0.0148	0.0272	0.0525	0.61	0.183	0.343	0.276	-	-
vibrio718	PBPRB1573	Q6LGZ5	hypothetical cyclopropane-fatty-acyl-phospholipid synthase protein	2230M	4.28	342	-	0.1952	0.204	0.2083	0.0322	0.0975	0.102	0.483	0.185	0.248	0.203	-	-
vibrio617	PBPRA2721	Q6LNM7	putative multidrug resistance protein	0841V	4.28	1043	68	0.1082	0.0966	0.0865	0.0349	0.0389	0.0417	0.503	0.182	0.274	0.213	-	-
vibrio191	PBPRA0412	Q6LV31	thiamin ABC transporter membrane component	1178P	4.28	547	31	0.1849	0.1982	0.1903	0.113	0.1068	0.0653	0.444	0.142	0.188	0.16	-	-
vibrio1094	PBPRA2578	Q6LP19	putative superoxide dismutase	0605P	4.36	194	10	0.1026	0.1525	0.1171	0.0367	0.0374	0.0447	0.846	0.607	0.714	0.607	0.632124	0.9
vibrio940	PBPRB1501	Q6LH63	hypothetical protein	-	4.36	117	-	0.133	0.1176	0.1383	0.0736	0.0799	0.072	0.779	0.375	0.463	0.464	-	-
vibrio503	PBPRA0906	Q6LTQ8	putative polar flagellar FlgG	4786N	4.36	262	-	0.08	0.0749	0.0781	0.0367	0.0411	0.0359	0.574	0.25	0.335	0.451	-	-
vibrio1493	PBPRA0408	Q6LV35	putative ribosomal large subunit pseudouridine synthase A	0564J	4.36	239	-	0.0959	0.092	0.0909	0.0259	0.0489	0.0386	0.523	0.197	0.33	0.236	-	-
vibrio698	PBPRA2547	Q6LP50	quinolinate synthetase	-	4.36	353	-	0.0884	0.0752	0.0762	0.0204	0.036	0.0238	0.619	0.294	0.376	0.348	-	-
vibrio470	PBPRA2878	Q6LNA5	putative 2-methylthioadenine synthetase	0621J	4.36	474	-	0.0906	0.0716	0.0818	0.015	0.0311	0.023	0.656	0.399	0.484	0.464	-	-
vibrio1572	PBPRA0307	Q6LVC9	hypothetical protein	2319R	4.36	332	-	0.1349	0.1414	0.1289	0.0888	0.0668	0.0727	0.47	0.181	0.258	0.248	-	-
vibrio1864	PBPRA2103	Q6LQC5	hypothetical TonB protein	0810M	4.36	259	-	0.3458	0.3311	0.3184	0.2429	0.1916	0.1406	0.569	0.201	0.275	0.359	-	-
vibrio1633	PBPRA3395	Q6LLZ9	putative transcriptional regulator, LuxR family	2197TK	4.36	268	-	0.1014	0.0924	0.1154	0.0491	0.0407	0.0453	0.496	0.192	0.224	0.2	-	-
vibrio400	PBPRA1472	Q6LS43	hypothetical protein	1574R	4.36	569	-	0.5396	0.4171	0.3022	0.0807	0.1631	0.133	0.521	0.199	0.293	0.256	-	-
vibrio858	PBPRA0357	Q6LV79	Putative membrane protein ExoQ family, involved in exopolysaccharide production	3307M	4.5	444	54	0.3286	0.3572	0.3148	0.1068	0.169	0.2359	0.458	0.164	0.222	0.215	-	-
vibrio1240	PBPRA2973	Q6LN19	putative pseudouridine synthase Rlu family protein	0564J	4.5	245	-	0.1015	0.1301	0.1332	0.0609	0.0593	0.0525	0.554	0.196	0.272	0.244	-	-
vibrio733	PBPRA1085	P62349	bifunctional phosphoribosyl-AMP cyclohydrolase/phosphoribosyl-ATP pyrophosphatase protein	0140E	4.5	207	-	0.1254	0.1163	0.136	0.0213	0.0431	0.0723	0.587	0.217	0.276	0.249	-	-
vibrio1573	PBPRA0306	Q6LVD0	putative slyX protein (slyX)	2900S	4.5	78	-	0.1222	0.1144	0.1022	0.0355	0.0609	0.0584	0.657	0.246	0.328	0.293	-	-
vibrio1838	PBPRB0401	Q6LKA6	hypothetical hydrolase	0560E	4.5	234	-	0.18	0.2363	0.1648	0.0644	0.0954	0.0899	0.556	0.234	0.276	0.237	-	-
vibrio1386	PBPRA3044	Q6LMV4	putative Mg2+ and Co2+ transporter CorB	4536P	4.5	425	22	0.1115	0.0925	0.0819	0.0428	0.0324	0.0341	0.477	0.193	0.292	0.229	-	-
vibrio768	PBPRA2117	Q6LQB1	putative phosphatidylglycerophosphate synthase	0558I	4.5	209	17	0.1753	0.1985	0.124	0.0758	0.0496	0.0561	0.518	0.178	0.201	0.18	-	-
vibrio209	PBPRA0406	Q6LV37	Dna-J like membrane chaperone protein	1076O	4.5	277	21	0.206	0.1767	0.1762	0.0439	0.1212	0.0669	0.554	0.266	0.286	0.315	-	-
vibrio2073	PBPRA1901	Q6LQX1	hypothetical oxidoreductase, Gfo/Idh/MocA family	0673R	4.5	345	34	0.1109	0.1025	0.1012	0.063	0.065	0.0676	0.525	0.227	0.275	0.207	0.540625	0.619048
vibrio991	PBPRA2236	Q6LQ04	putative CDP-diacylglycerol-glycerol-3-phosphate 3-phosphatidyltransferase	0558I	4.5	185	15	0.1511	0.1536	0.1031	0.0305	0.0625	0.0458	0.612	0.207	0.297	0.248	-	-
vibrio31	PBPRA0092	Q6LVY8	putative cytochrome c5	3245C	4.5	136	-	0.1824	0.2089	0.172	0.1182	0.1006	0.1202	0.564	0.305	0.417	0.365	-	-
vibrio219	PBPRB0486	Q6LK21	hypothetical protein	2202T	4.5	601	111	0.2671	0.2485	0.2147	0.1674	0.1538	0.1552	0.538	0.201	0.232	0.244	-	-
vibrio1533	PBPRA3327	Q6LM52	hypothetical protein	1406N	4.84	153	-	0.0767	0.0686	0.0841	0.015	0.0378	0.0244	0.586	0.295	0.33	0.359	-	-
vibrio118	PBPRA0213	Q6LVM3	putative lipopolysaccharide biosynthesis glycosyltransferase	0463M	4.84	254	74	0.329	0.1944	0.3588	0.1263	0.103	0.0742	0.435	0.223	0.277	0.192	-	-
vibrio51	PBPRA0119	Q6LVW7	putative TatA protein	1826U	4.84	87	6	0.1371	0.1159	0.1223	0.0836	0.0634	0.0641	0.665	0.361	0.483	0.401	-	-
vibrio1099	PBPRA2579	Q6LP18	aspartate-semialdehyde dehydrogenase	0136E	4.84	372	18	0.0598	0.0813	0.0743	0.0241	0.0252	0.0215	0.664	0.36	0.399	0.283	0.585366	1
vibrio693	PBPRA2552	Q6LP45	putative tolR membrane protein	0848U	4.84	147	21	0.1433	0.2371	0.164	0.0744	0.0561	0.0612	0.541	0.228	0.269	0.28	-	-
vibrio595	PBPRA2020	Q6LQK3	hypothetical protein	-	4.84	522	-	0.1071	0.0994	0.0973	0.054	0.0676	0.057	0.521	0.22	0.228	0.2	-	-
vibrio1907	PBPRB0074	Q6LLD4	acetate/propionate kinase	0282C	4.84	416	36	0.0938	0.0961	0.1034	0.024	0.0404	0.0554	0.699	0.354	0.478	0.46	0.596939	0.911765
vibrio372	PBPRA0745	Q6LU67	protein export protein SecD	0342U	4.84	617	31	0.0919	0.0909	0.0824	0.0465	0.0511	0.0542	0.614	0.274	0.386	0.365	-	-
vibrio1264	PBPRA0817	Q6LTZ5	putative peptidyl-prolyl cis-trans isomerase A	0652O	4.84	183	-	0.1112	0.1239	0.1137	0.0735	0.0643	0.0788	0.616	0.25	0.353	0.354	-	-
vibrio2144	PBPRB0745	Q6LJB3	hypothetical Sco1-related protein	1999R	8.33	198	-	0.2181	0.1416	0.1496	0.0773	0.1092	0.093	0.564	0.192	0.311	0.223	-	-
vibrio2131	PBPRA2417	Q6LPH5	hypothetical NADPH-flavin oxidoreductase	0778C	8.33	243	21	0.1002	0.104	0.0959	0.0528	0.0616	0.0683	0.585	0.195	0.263	0.294	0.726141	0.571429
vibrio1280	PBPRA0158	Q6LVS8	putative glycerol-3-phosphate transporter	2271G	8.33	456	23	0.0754	0.0984	0.0827	0.0448	0.0377	0.04	0.583	0.304	0.311	0.28	0.576923	0.954545
vibrio1285	PBPRB0907	Q6LIV1	hypothetical protein	3213P	8.33	401	100	0.3073	0.3253	0.1624	0.0406	0.1038	0.1047	0.543	0.158	0.179	0.246	-	-
vibrio1295	PBPRB0963	Q6LIP5	hypothetical chromate resistance protein-related protein	2059P	8.33	388	53	0.2992	0.2408	0.3311	0.1426	0.1941	0.1961	0.507	0.175	0.258	0.265	-	-
vibrio2110	PBPRB0062	Q6LLA7	purine nucleoside phosphorylase	0813F	8.33	236	6	0.0513	0.0895	0.079	0.0315	0.0263	0.0328	0.732	0.401	0.692	0.542	0.564655	0.833333
vibrio1301	PBPRA0633	Q6LUH1	purine nucleoside phosphorylase	0813F	8.33	241	14	0.1387	0.0663	0.0921	0.0418	0.029	0.0249	0.743	0.361	0.492	0.404	0.567797	1
vibrio1482	PBPRA3252	Q6LMB9	hypothetical protein	3117S	8.33	187	15	0.2327	0.1835	0.2829	0.0758	0.152	0.1613	0.534	0.21	0.253	0.333	-	-
vibrio1366	PBPRA3181	Q6LMJ0	hypothetical OpaR	1309K	8.33	202	-	0.1284	0.13	0.1258	0.0514	0.0872	0.094	0.567	0.317	0.396	0.374	-	-
vibrio1344	PBPRA0518	Q6LUT4	hypothetical N-acetyl-beta-hexosaminidase	3525G	8.33	643	-	0.0949	0.1001	0.0877	0.0459	0.0672	0.0626	0.537	0.235	0.315	0.287	-	-
vibrio1337	PBPRA0525	Q6LUS7	putative peptide ABC transporter, periplasmicpeptide-binding protein	0747E	8.33	559	66	0.1519	0.1557	0.1592	0.1226	0.0712	0.0935	0.686	0.531	0.597	0.555	-	-
vibrio1432	PBPRA3119	Q6LMP3	hypothetical protein	-	8.33	222	-	0.3449	0.2622	0.2188	0.1304	0.1155	0.1562	0.645	0.234	0.273	0.249	-	-
vibrio1316	PBPRA0616	Q6LUI8	putative polyribonucleotide nucleotidyltransferase	1185J	8.33	707	28	0.1631	0.1563	0.1394	0.0541	0.0986	0.1036	0.8	0.558	0.633	0.646	0.594955	0.535714
vibrio1447	PBPRA3140	Q6LMM2	Holliday junction resolvase-like protein	-	8.33	142	-	0.0708	0.0994	0.059	0.024	0.0404	0.014	0.582	0.253	0.28	0.28	-	-
vibrio1307	PBPRA0624	Q6LUI0	putative ribosomal-protein-alanine acetyltransferase	0456R	8.33	148	-	0.132	0.132	0.1187	0.0712	0.0965	0.0901	0.483	0.252	0.242	0.265	-	-
vibrio1478	PBPRA3247	Q6LMC4	hypothetical protein	-	8.33	260	5	0.1085	0.0915	0.1126	0.0452	0.0741	0.0662	0.459	0.173	0.281	0.153	-	-
vibrio1443	PBPRA3136	Q6LMM6	putative extracellular deoxyribonucleaseprecursor	2356L	8.33	247	31	0.101	0.0913	0.1253	0.0398	0.0687	0.0682	0.501	0.272	0.385	0.326	0.609302	0.609302
vibrio1545	PBPRA0281	Q6LVF5	3-dehydroquinate synthase	0337E	8.33	359	15	0.1153	0.1299	0.0881	0.076	0.0496	0.0511	0.57	0.215	0.24	0.294	0.580925	0.785714
vibrio1550	PBPRA0276	Q6LVG0	hypothetical fimbrial assembly protein PilN	3166NU	8.33	219	26	0.3058	0.2248	0.311	0.0708	0.2147	0.1385	0.426	0.195	0.264	0.209	-	-
vibrio1743	PBPRA3588	Q6LLI4	Putative FixG-related protein	0348C	8.33	476	29	0.1112	0.1022	0.1036	0.055	0.061	0.0756	0.485	0.229	0.316	0.244	-	-
vibrio2011	PBPRA1178	Q6LSY7	anaerobic C4-dicarboxylate transporter	2704R	8.33	441	12	0.094	0.0999	0.114	0.0309	0.0776	0.0507	0.566	0.206	0.329	0.262	-	-
vibrio1779	PBPRA2089	Q6LQD5	Putative sodium/glutamate symporter	0786E	8.33	407	29	0.186	0.1873	0.122	0.0805	0.0931	0.1007	0.574	0.177	0.236	0.265	-	-
vibrio1784	PBPRA2021	Q6LQK2	hypothetical protein	3274S	8.33	338	24	0.2665	0.3118	0.2206	0.1867	0.1017	0.1961	0.464	0.156	0.209	0.207	-	-
vibrio1793	PBPRA0299	Q6LVD7	hypothetical protein	1280E	8.33	200	31	0.2022	0.1839	0.1454	0.0991	0.1025	0.1119	0.468	0.154	0.205	0.195	-	-
vibrio2010	PBPRA1682	Q6LRI7	hypothetical protein	-	8.33	145	-	0.1757	0.1376	0.1185	0.0728	0.0875	0.0736	0.506	0.214	0.273	0.263	-	-
vibrio1881	PBPRA2313	Q6LPS8	hypothetical membrane protein	-	8.33	320	-	0.2185	0.283	0.1656	0.1035	0.0611	0.0996	0.56	0.176	0.232	0.213	-	-
vibrio1882	PBPRA1540	Q6LRX5	putative heavy metal membrane efflux protein	0798P	8.33	355	21	0.0997	0.1212	0.1092	0.0739	0.039	0.0303	0.538	0.156	0.231	0.307	-	-
vibrio1884	PBPRA3547	Q6LLL1	hypothetical protein	3314S	8.33	454	28	0.1881	0.1801	0.1154	0.0558	0.09	0.0806	0.589	0.274	0.397	0.35	-	-
vibrio1892	PBPRA1742	Q6LRC7	hypothetical protein	0695O	8.33	119	-	0.1367	0.1293	0.1507	0.113	0.0899	0.0901	0.556	0.241	0.309	0.227	-	-
vibrio1899	PBPRB0524	Q6LJY3	hypothetical protein	3313R	8.33	102	-	0.1973	0.1924	0.2183	0.1568	0.1616	0.1352	0.515	0.247	0.31	0.296	-	-
vibrio2153	PBPRB0990	Q6LIL8	hypothetical protein	1434S	8.33	366	-	0.1044	0.1469	0.1098	0.0656	0.0496	0.0705	0.558	0.191	0.277	0.298	-	-
vibrio1983	PBPRB0930	Q6LIS8	hypothetical protein	-	8.33	144	-	0.2481	0.2501	0.2132	0.0546	0.1546	0.1461	0.514	0.282	0.338	0.264	-	-
vibrio1734	PBPRA3578	Q6LLJ4	hypothetical protein	1652S	8.33	352	-	0.1635	0.1763	0.1947	0.1371	0.1347	0.1229	0.478	0.19	0.263	0.219	-	-
vibrio1713	PBPRA3543	Q6LLL4	putative exopolyphosphatase	0248FP	8.33	497	-	0.1314	0.1654	0.1224	0.0313	0.0964	0.0542	0.541	0.2	0.281	0.252	-	-
vibrio1684	PBPRA0153	Q6LVT3	putative cell division protein FtsY	0552U	8.33	427	-	0.1409	0.1492	0.1547	0.0258	0.1116	0.0894	0.601	0.253	0.372	0.327	-	-
vibrio1607	PBPRA3371	Q6LM22	ribosome-associated GTPase	1162R	8.33	367	-	0.1273	0.1234	0.0869	0.0536	0.0501	0.0574	0.572	0.235	0.368	0.333	-	-
vibrio1610	PBPRA0225	Q6LVL1	hypothetical protein	0607P	8.33	146	7	0.2003	0.16	0.2032	0.0581	0.118	0.1057	0.615	0.338	0.449	0.305	-	-
vibrio1626	PBPRA0234	Q6LVK2	6-phosphofructokinase	0205G	8.33	320	8	0.084	0.0864	0.0933	0.061	0.063	0.0589	0.687	0.472	0.563	0.509	0.56875	1
vibrio2067	PBPRA1961	Q6LQR1	hypothetical protein	-	8.33	101	-	0.2177	0.2043	0.2895	0.0389	0.1089	0.1591	0.726	0.482	0.663	0.675	-	-
vibrio2015	PBPRA1428	Q6LS87	Putative nitrite reductase (NAD(P)H), large subunit	1251C	8.33	849	-	0.1059	0.1052	0.0751	0.0361	0.0356	0.0447	0.669	0.333	0.498	0.406	-	-
vibrio1993	PBPRB0674	Q6LJI3	hypothetical protein	-	8.33	150	-	0.1112	0.1138	0.1149	0.0913	0.0815	0.0762	0.692	0.43	0.516	0.654	-	-
vibrio1636	PBPRA3399	Q6LLZ5	putative Signal transduction histidinekinase	0591ER, 0642T	8.33	1154	66	0.1527	0.1498	0.112	0.0669	0.0871	0.0771	0.441	0.163	0.198	0.189	-	-
vibrio2014	PBPRA1427	Q6LS88	nitrite reductase small subunit	2146PR	8.33	108	-	0.1461	0.2428	0.1508	0.0857	0.0879	0.0901	0.591	0.313	0.333	0.457	-	-
vibrio1649	PBPRA3420	Q6LLX4	phosphoribosylamine--glycine ligase	0151F	8.33	429	21	0.0941	0.0802	0.0796	0.0325	0.0565	0.0463	0.641	0.3	0.463	0.438	0.569412	0.761905
vibrio1650	PBPRA3421	Q6LLX3	hypothetical protein	-	8.33	236	-	0.4067	0.3426	0.1964	0.1494	0.146	0.142	0.567	0.217	0.257	0.269	-	-
vibrio1672	PBPRA3466	Q6LLU1	hypothetical protein	-	8.33	124	12	0.2248	0.2559	0.2307	0.1018	0.1145	0.199	0.6	0.162	0.319	0.227	-	-
vibrio1680	PBPRA0161	Q6LVS5	flagellar basal body-associated protein	1580N	8.33	138	-	0.1589	0.158	0.1391	0.0661	0.1054	0.1149	0.527	0.204	0.278	0.209	-	-
vibrio2151	PBPRB0732	Q6LJC6	hypothetical Zn-dependent peptidase	0612R	8.33	928	-	0.3636	0.312	0.166	0.1176	0.1322	0.1287	0.462	0.206	0.28	0.233	-	-
vibrio704	PBPRA2471	Q6LPC3	hypothetical protein	-	8.33	242	-	0.2281	0.2431	0.177	0.0792	0.1496	0.0693	0.615	0.33	0.337	0.373	-	-
vibrio489	PBPRA0874	Q6LTT8	glutamyl-tRNA synthetase	0008J	8.33	474	-	0.1037	0.0894	0.0683	0.0482	0.0307	0.0491	0.694	0.397	0.559	0.452	-	-
vibrio463	PBPRA2888	Q6LN95	hypothetical protein	-	8.33	105	-	0.1646	0.1832	0.1561	0.028	0.1207	0.0837	0.804	0.35	0.414	0.386	-	-
vibrio449	PBPRA2941	Q6LN51	putative ABC-type metal ion transport system,permease component	2011P	8.33	228	22	0.188	0.1899	0.1136	0.0604	0.0601	0.0713	0.538	0.2	0.282	0.336	-	-
vibrio428	PBPRA0800	Q6LU12	riboflavin synthase subunit beta	-	8.33	156	6	0.0623	0.0631	0.0495	0.0252	0.0353	0.0232	0.652	0.348	0.448	0.383	0.664516	0.833333
vibrio406	PBPRA0696	Q6LUA8	putative heat shock protein GrpE	0576O	8.33	206	10	0.1289	0.1826	0.1969	0.0636	0.1033	0.1062	0.72	0.341	0.491	0.481	0.849315	1
vibrio373	PBPRA0746	Q6LU66	protein export protein SecF	0341U	8.33	315	9	0.0929	0.0758	0.0841	0.044	0.0447	0.0446	0.616	0.267	0.384	0.32	-	-
vibrio331	PBPRA0593	Q6LUK9	putative peptidyl-prolyl cis-trans isomerase, FKBP-type	1047O	8.33	144	-	0.0864	0.0838	0.0893	0.0309	0.0485	0.0485	0.488	0.241	0.292	0.29	-	-
vibrio330	PBPRA0592	Q6LUL0	signal peptidase II	0597MU	8.33	154	16	0.1411	0.1318	0.0992	0.0518	0.0562	0.0861	0.582	0.216	0.258	0.277	-	-
vibrio325	PBPRA0582	Q6LUM0	putative sodium-dependent phosphate pump NptA	1283P	8.33	436	15	0.1023	0.1025	0.0931	0.0497	0.0739	0.0702	0.591	0.291	0.382	0.353	-	-
vibrio493	PBPRA0896	Q6LTR8	putative chaperone FlgN	3418NUO	8.33	142	-	0.1547	0.228	0.2055	0.1027	0.1374	0.1316	0.52	0.251	0.244	0.275	-	-
vibrio498	PBPRA0901	Q6LTR3	flagellar basal body protein	1815N	8.33	131	-	0.1467	0.1526	0.1421	0.028	0.0785	0.1087	0.555	0.251	0.304	0.291	-	-
vibrio672	PBPRA2109	Q6LQB9	putative transcriptional regulator, LacI family	1609K	8.33	358	-	0.0921	0.0908	0.0903	0.057	0.053	0.0699	0.588	0.301	0.424	0.332	-	-
vibrio660	PBPRA1148	Q6LT17	putative pseudouridine synthase family 1protein	1187J	8.33	216	-	0.0937	0.1054	0.1433	0.052	0.0606	0.0624	0.508	0.211	0.279	0.296	-	-
vibrio658	PBPRA1010	Q6LTF5	hypothetical primosomal replication protein N	-	8.33	183	-	0.1672	0.1689	0.1568	0.0584	0.1207	0.1219	0.517	0.228	0.253	0.277	-	-
vibrio655	PBPRA2740	Q6LNL4	putative ABC-type arginine transport system, permease component	4215E	8.33	246	10	0.1264	0.0969	0.1088	0.0686	0.0639	0.0374	0.505	0.177	0.214	0.233	-	-
vibrio616	PBPRA2722	Q6LNM6	hypothetical HlyD family secretion protein	0845M	8.33	400	-	0.2575	0.2246	0.1074	0.107	0.0781	0.0509	0.571	0.187	0.283	0.289	-	-
vibrio530	PBPRA1027	Q6LTD8	asparagine synthetase B	0367E	8.33	555	30	0.0745	0.0746	0.0384	0.0108	0.0252	0.017	0.664	0.348	0.458	0.36	0.472763	0.6
vibrio519	PBPRA2818	Q6LND6	hypothetical oxidoreductase, short-chain dehydrogenase/reductase family	1028IQR	8.33	275	-	0.1279	0.118	0.1063	0.0524	0.0788	0.0702	0.436	0.19	0.249	0.234	-	-
vibrio516	PBPRB1019	Q6LII9	hypothetical protein	1585OU	8.33	152	10	0.2729	0.3116	0.17	0.1521	0.1124	0.121	0.428	0.204	0.207	0.212	-	-
vibrio502	PBPRA0905	Q6LTQ9	putative flagellar basal-body rod protein FlgF	4787N	8.33	249	-	0.1355	0.1533	0.0861	0.044	0.0433	0.0598	0.566	0.221	0.32	0.337	-	-
vibrio316	PBPRA0572	Q6LUN0	putative sigma-54 dependent transcriptional regulator	2204T, 1221KT	8.33	485	-	0.1085	0.105	0.0961	0.0462	0.0688	0.0695	0.467	0.216	0.293	0.295	-	-
vibrio307	PBPRA0562	Q6LUP0	putative ATP-dependent RNA helicase SrmB	0513LKJ	8.33	419	-	0.1048	0.1604	0.1101	0.0451	0.0564	0.0785	0.654	0.305	0.451	0.398	-	-
vibrio95	PBPRA0186	Q6LVQ0	putative xanthine/uracil permease	2233F	8.33	459	17	0.1019	0.1108	0.1012	0.0556	0.0813	0.0654	0.567	0.198	0.257	0.302	-	-
vibrio71	PBPRA3484	Q6LLS3	Hsp33-like chaperonin	-	8.33	292	-	0.1489	0.1258	0.1151	0.0935	0.0577	0.0699	0.678	0.302	0.462	0.491	-	-
vibrio59	PBPRA3498	Q6LLQ9	hypothetical protein	-	8.33	159	35	0.148	0.1564	0.1424	0.043	0.0827	0.1166	0.559	0.3	0.256	0.302	-	-
vibrio50	PBPRA0118	Q6LVW8	putative ubiquinone biosynthesis protein UbiB	0661R	8.33	545	34	0.0724	0.0934	0.0905	0.0536	0.039	0.034	0.533	0.216	0.255	0.241	-	-
vibrio47	PBPRA0114	Q6LVX2	hypothetical protein	0697GER	8.33	300	13	0.1053	0.1373	0.107	0.0791	0.0722	0.056	0.431	0.179	0.215	0.241	-	-
vibrio43	PBPRA0125	Q6LVW1	putative universal stress protein A	0589T	8.33	140	-	0.1491	0.1862	0.1955	0.0363	0.1139	0.062	0.55	0.223	0.301	0.264	-	-
vibrio38	PBPRA3546	Q6LLL2	glutathione reductase	1249C	8.33	451	16	0.0695	0.081	0.0812	0.0484	0.0451	0.0464	0.69	0.336	0.526	0.468	0.603563	0.8125
vibrio16	PBPRA0059	Q6LW11	Hypothetical NADH dehydrogenase subunit II-related protein	-	8.33	87	9	0.1871	0.315	0.2424	0.0315	0.1323	0.1269	0.433	0.185	0.211	0.188	-	-
vibrio4	PBPRA0004	Q6LW54	ribonuclease P	0594J	8.33	118	-	0.0897	0.0858	0.0667	0.0145	0.0401	0.0468	0.498	0.283	0.298	0.316	-	-
vibrio120	PBPRA0210	Q6LVM6	3-deoxy-D-manno-octulosonic-acid kinase	-	8.33	236	-	0.1306	0.1252	0.129	0.0925	0.103	0.0878	0.506	0.207	0.243	0.212	-	-
vibrio135	PBPRA0252	Q6LVI4	1,4-dihydroxy-2-naphthoate octaprenyltransferase	1575H	8.33	316	15	0.2262	0.2335	0.1574	0.1017	0.0901	0.1634	0.477	0.176	0.275	0.229	-	-
vibrio299	PBPRA0552	Q6LUQ0	bifunctional aspartokinase I/homeserine dehydrogenase I	0460E, 0527E	8.33	819	-	0.0993	0.0963	0.0689	0.052	0.0298	0.0242	0.588	0.238	0.341	0.313	-	-
vibrio298	PBPRA0549	Q6LUQ3	ribonuclease activity regulator protein RraA	-	8.33	163	10	0.2328	0.1676	0.1449	0.0362	0.0808	0.0959	0.508	0.181	0.244	0.199	0.590062	0.7
vibrio283	PBPRA3207	Q6LMG4	hypothetical mutator MutT protein	0494LR	8.33	139	23	0.1324	0.1318	0.1242	0.0449	0.0747	0.0972	0.514	0.261	0.301	0.245	0.712121	0.73913
vibrio272	PBPRA3219	Q6LMF2	hypothetical UDP-N-acetylmuramoylalanyl-D-glutamyl-2,6-diaminopimelate D-alanyl-D-alanyl ligase	0770M	8.33	468	41	0.1747	0.1694	0.1812	0.1267	0.1325	0.0772	0.529	0.19	0.274	0.258	0.564655	0.780488
vibrio270	PBPRA3221	Q6LMF0	putative division protein FtsI; penicillin-binding protein	0768M	8.33	584	45	0.1829	0.1889	0.1437	0.0685	0.1064	0.1013	0.488	0.204	0.272	0.274	-	-
vibrio269	PBPRA3222	Q6LME9	putative cell division protein FtsL	3116D	8.33	106	8	0.227	0.1811	0.1556	0.0953	0.1275	0.1315	0.384	0.219	0.298	0.283	-	-
vibrio213	PBPRA0418	Q6LV25	3-isopropylmalate dehydrogenase	0473CE	8.33	362	12	0.0721	0.0746	0.0491	0.0183	0.0325	0.027	0.684	0.331	0.418	0.415	0.552486	1
vibrio204	PBPRA0400	Q6LV43	diadenosinetetraphosphatase	0639T	8.33	273	-	0.2261	0.2316	0.2038	0.1437	0.196	0.1324	0.49	0.267	0.306	0.254	-	-
vibrio141	PBPRA0258	Q6LVH8	50S ribosomal protein L31	0254J	8.33	70	-	0.2374	0.3347	0.2949	0.2022	0.1779	0.2281	0.81	0.725	0.783	0.731	-	-
vibrio2	PBPRA0002	Q6LW56	tRNA modification GTPase	0486R	8.33	455	-	0.1058	0.0945	0.0698	0.0308	0.0372	0.0496	0.565	0.237	0.341	0.341	-	-
vibrio716	PBPRA2326	Q6LPR5	dithiobiotin synthetase	0132H	8.33	220	15	0.2054	0.1699	0.1561	0.0744	0.127	0.0854	0.609	0.254	0.309	0.304	0.600962	0.692308
vibrio1248	PBPRA2947	Q6LN45	hypothetical protein	-	8.33	67	-	0.1301	0.0935	0.0811	0.0312	0.0392	0.0313	0.611	0.247	0.38	0.324	-	-
vibrio970	PBPRA2341	Q6LPQ0	aspartate aminotransferase	1448E	8.33	396	27	0.1171	0.1072	0.0742	0.0386	0.0411	0.0418	0.701	0.418	0.491	0.527	0.578283	0.851852
vibrio1000	PBPRA2484	Q6LPB0	putative metal-dependent phosphoesterase	0613R	8.33	297	-	0.1641	0.1603	0.1395	0.0874	0.1167	0.0651	0.515	0.198	0.279	0.222	-	-
vibrio1235	PBPRA2967	Q6LN25	elongation factor Ts	-	8.33	306	20	0.168	0.1538	0.1429	0.1252	0.1199	0.1013	0.758	0.766	0.759	0.77	0.687943	0.7
vibrio1063	PBPRA2611	Q6LNY6	putative preprotein translocase SecA	3318R	8.33	211	-	0.2184	0.1495	0.1818	0.077	0.1221	0.1035	0.664	0.22	0.323	0.347	-	-
vibrio1065	PBPRA2797	Q6LNF7	hypothetical protein	-	8.33	170	13	0.1777	0.1682	0.1335	0.1003	0.0393	0.084	0.533	0.198	0.286	0.227	-	-
vibrio1068	PBPRA1135	Q6LT30	putative oligopeptide ABC transporter,ATP-binding protein	4608E	8.33	329	-	0.0949	0.0796	0.0636	0.0308	0.0275	0.0331	0.642	0.316	0.355	0.304	-	-
vibrio1084	PBPRA2563	Q6LP34	putative RnfD-related protein	4658C	8.33	349	21	0.1718	0.1835	0.1314	0.0807	0.1254	0.0803	0.496	0.195	0.232	0.244	-	-
vibrio1137	PBPRA2694	Q6LNQ4	hypothetical protein	-	8.33	91	-	0.1254	0.1099	0.1187	0.0448	0.0833	0.0691	0.525	0.266	0.443	0.3	-	-
vibrio1145	PBPRA0961	Q6LTK4	acetyl-CoA acetyltransferase	0183I	8.33	436	-	0.086	0.0811	0.0656	0.0339	0.0399	0.0526	0.567	0.227	0.344	0.215	-	-
vibrio1177	PBPRA0925	Q6LTN9	flagellar assembly protein	1317NU	8.33	266	-	0.1318	0.1542	0.135	0.0841	0.1042	0.1018	0.55	0.297	0.327	0.326	-	-
vibrio1185	PBPRA0916	Q6LTP8	Hypothetical flagellar rod protein FlaI	-	8.33	94	-	0.2805	0.2996	0.259	0.1482	0.2385	0.2107	0.464	0.241	0.229	0.219	-	-
vibrio1205	PBPRA2910	Q6LN73	phosphoribosylaminoimidazole synthetase	0150F	8.33	346	22	0.1066	0.1079	0.0761	0.0398	0.0375	0.0546	0.629	0.356	0.534	0.464	0.57478	0.9
vibrio1216	PBPRA2922	Q6LN61	hypothetical protein	-	8.33	229	20	0.2727	0.2712	0.178	0.1123	0.1345	0.1039	0.549	0.163	0.242	0.252	-	-
vibrio1233	PBPRA2965	Q6LN27	ribosome releasing factor	-	8.33	185	5	0.1066	0.0903	0.0965	0.064	0.0683	0.0669	0.713	0.512	0.706	0.491	0.730994	1
vibrio1236	PBPRA2968	Q6LN24	30S ribosomal protein S2	-	8.33	242	10	0.149	0.1315	0.1359	0.0481	0.097	0.0958	0.83	0.687	0.754	0.708	0.59322	0.75
vibrio1239	PBPRA2971	Q6LN21	hypothetical protein	-	8.33	126	-	0.0782	0.0733	0.0748	0.043	0.0501	0.05	0.565	0.248	0.367	0.309	-	-
vibrio1241	PBPRA2974	Q6LN18	hypothetical protein	-	8.33	106	-	0.42	0.359	0.3179	0.3168	0.2433	0.2456	0.539	0.186	0.292	0.162	-	-
vibrio938	PBPRB0583	Q6LJS4	putative agglutination protein	1538MU	8.33	437	-	0.1005	0.1006	0.1013	0.0415	0.0622	0.0683	0.579	0.249	0.284	0.276	-	-
vibrio1060	PBPRA2608	Q6LNY9	fatty acid metabolism regulator	2186K	8.33	283	37	0.0994	0.0947	0.0952	0.0143	0.0473	0.0485	0.643	0.25	0.346	0.287	0.7	0.705882
vibrio924	PBPRA2015	Q6LQK8	hypothetical protein	2996S	8.33	280	-	0.222	0.2546	0.2051	0.0467	0.1491	0.132	0.63	0.277	0.364	0.298	-	-
vibrio729	PBPRA1089	P62455	imidazole glycerol-phosphate dehydratase/histidinol phosphatase	0241E	8.33	361	12	0.0682	0.0678	0.0694	0.0175	0.0385	0.0413	0.587	0.34	0.322	0.314	0.59887	1
vibrio760	PBPRA2406	Q6LPI6	putative AcrB, Cation/multidrug efflux pump	0841V	8.33	1022	50	0.0992	0.1056	0.0964	0.0463	0.0645	0.0681	0.527	0.195	0.25	0.265	-	-
vibrio769	PBPRA2116	Q6LQB2	putative ABC-type uncharacterized transport system ATPase component	4136R	8.33	219	-	0.1032	0.0976	0.0991	0.0603	0.068	0.0426	0.429	0.187	0.26	0.248	-	-
vibrio770	PBPRA2115	Q6LQB3	hypohetical ABC transporter, permeaseprotein	4135R	8.33	585	91	0.341	0.1843	0.2338	0.0797	0.1825	0.0943	0.475	0.173	0.23	0.203	-	-
vibrio775	PBPRB0844	Q6LJ14	putative DNA-binding response regulator	0745TK	8.33	199	13	0.0394	0.052	0.0481	0.0139	0.0208	0.0213	0.534	0.201	0.297	0.257	0.712121	0.9
vibrio823	PBPRA1684	Q6LRI5	Putative thiopurine methyltransferase	-	8.33	213	18	0.1049	0.1621	0.1601	0.0488	0.0735	0.0788	0.58	0.217	0.259	0.252	0.613402	0.941176
vibrio847	PBPRA3002	Q6LMZ0	hypothetical protein	-	8.33	229	-	0.0918	0.0774	0.0882	0.0431	0.057	0.0609	0.498	0.206	0.266	0.261	-	-
vibrio851	PBPRB0011	Q6LKT7	hypothetical protein	5018R	8.33	191	-	0.0792	0.0833	0.0839	0.0286	0.0517	0.0518	0.525	0.255	0.302	0.293	-	-
vibrio856	PBPRA0354	Q6LV82	hypothetical polysaccharide export protein	3206M	8.33	475	86	0.1849	0.2735	0.1662	0.0837	0.0946	0.0966	0.493	0.179	0.25	0.225	-	-
vibrio915	PBPRA1764	Q6LRA5	putative aminopeptidase N	0308E	8.33	875	-	0.0816	0.0779	0.0808	0.0584	0.0495	0.051	0.65	0.284	0.368	0.302	-	-
vibrio857	PBPRA0356	Q6LV80	hypothetical glycosyltransferas	0438M	8.33	378	-	0.1893	0.1628	0.1659	0.1087	0.1285	0.1054	0.472	0.191	0.26	0.251	-	-
vibrio910	PBPRA1769	Q6LRA0	hypothetical N6-adenine-specific DNA methylase	1092R, 0116L	8.33	712	-	0.1157	0.1094	0.1164	0.0521	0.0488	0.0931	0.718	0.292	0.356	0.394	-	-
vibrio1742	PBPRA3587	Q6LLI5	hypothetical protein	-	9.86	92	-	0.1955	0.2216	0.1223	0.0412	0.1283	0.0855	0.644	0.404	0.444	0.454	-	-
vibrio934	PBPRA2191	Q6LQ39	putative sulfite reductase	-	9.86	128	-	0.0853	0.0847	0.0745	0.0145	0.0558	0.0438	0.509	0.306	0.432	0.419	-	-
vibrio1559	PBPRA0265	Q6LVH1	phosphoenolpyruvate carboxylase	2352C	9.86	892	34	0.1217	0.09	0.0989	0.0534	0.0673	0.0701	0.571	0.273	0.382	0.376	0.486827	0.588235
vibrio2124	PBPRB2022	Q6LFR3	hypothetical protein	1387ER	9.86	246	25	0.0983	0.0988	0.0973	0.04	0.0705	0.0691	0.492	0.19	0.252	0.274	0.557851	0.791667
vibrio739	PBPRA1084	Q6LT81	thymidine kinase	1435F	9.86	192	-	0.0492	0.0516	0.0488	0.0094	0.0278	0.0251	0.537	0.257	0.337	0.267	-	-
vibrio737	PBPRA1097	Q6LT68	putative peptidyl-prolyl cis-trans isomerase B	0652O	9.86	165	7	0.105	0.1036	0.1507	0.0271	0.0777	0.0688	0.8	0.525	0.618	0.629	0.6	1
vibrio1551	PBPRA0275	Q6LVG1	hypothetical fimbrial assembly protein PilM	4972NU	9.86	344	-	0.2818	0.2523	0.1988	0.1762	0.178	0.1754	0.423	0.189	0.277	0.226	-	-
vibrio1021	PBPRB0372	Q6LKD5	hypothetical protein	0845M	9.86	379	-	0.18	0.1782	0.1337	0.0437	0.0975	0.1247	0.578	0.194	0.284	0.215	-	-
vibrio1057	PBPRA1170	Q6LSZ5	uridine kinase	0572F	9.86	248	-	0.0786	0.0811	0.055	0.0304	0.0373	0.0407	0.577	0.324	0.378	0.342	-	-
vibrio2005	PBPRA2347	Q6LPP4	putative response regulator (repressor) in two-component regulatory system with UhpB (LuxR/UhpA family)	2197TK	9.86	231	-	0.0691	0.0653	0.0626	0.0437	0.0365	0.0447	0.45	0.206	0.28	0.245	-	-
vibrio1334	PBPRA0528	Q6LUS4	putative permease	0628R	9.86	361	20	0.2188	0.2146	0.1668	0.0647	0.1287	0.157	0.552	0.201	0.257	0.269	-	-
vibrio523	PBPRA1021	Q6LTE4	ToxS	-	9.86	182	16	0.2193	0.1584	0.1963	0.0588	0.1363	0.1357	0.545	0.206	0.308	0.253	-	-
vibrio128	PBPRA2698	Q6LNQ0	putative mannosyl-transferase	1086MG	9.86	634	71	0.096	0.1056	0.11	0.0828	0.0725	0.0701	0.473	0.216	0.25	0.219	-	-
vibrio1165	PBPRA0938	Q6LTM7	Putative MinD-related protein	0455D	9.86	295	-	0.0922	0.0751	0.0794	0.0303	0.0606	0.043	0.538	0.204	0.318	0.236	-	-
vibrio1457	PBPRA3155	Q6LMK7	hypothetical protein	-	9.86	90	2	0.0639	0.0484	0.059	0.027	0.034	0.0257	0.697	0.362	0.47	0.473	0.759494	1
vibrio174	PBPRA3313	Q6LM66	2,3-cyclic nucleotide 2-phosphodiesterase/3-nucleotidase bifunctional periplasmic precursor protein	0737F	9.86	662	-	0.1037	0.1223	0.1136	0.077	0.0706	0.0912	0.669	0.309	0.334	0.419	-	-
vibrio1417	PBPRA3088	Q6LMS3	GTP-binding protein Era	1159R	9.86	301	13	0.138	0.1066	0.1006	0.024	0.0743	0.0728	0.65	0.285	0.384	0.389	0.65529	0.846154
vibrio1923	PBPRB1801	Q6LGC1	hypothetical protein	-	9.86	126	10	0.4378	0.3144	0.2065	0.1217	0.2018	0.149	0.611	0.282	0.385	0.341	0.765306	1
In colums A-H are reported respectively: internal database ID, NCBI Locus Tag, TrEMBL ID, NCBI gene annotation, COG category, statistic q-value, total number of amino acids and of PS sites for each P. profundum SS9 orthologue. ω values obtained with PAML software for the six pair-comparisons and CAI values calculated for each bacterium are reported in I-R; percentage of total solvent-exposed amin…
