# Supplementary material for: Protein evolution in deep sea bacteria: an analysis of amino acids substitution rates
Source: BMC Evol Biol. 2008 Nov 13;8:313. doi: 10.1186/1471-2148-8-313 (PMC2600651; doi:10.1186/1471-2148-8-313)
Supplement: Additional file 2 — Additional information on PS genes identified in Shewanellaceae family. In colums A-H are reported respectively: internal database ID, NCBI Locus Tag, TrEMBL ID, NCBI gene annotation, COG category, statistic q-value, total number of amino acids and of PS sites for each S. benthica KT99 orthologue. All reported TrEMBL IDs and COG annotations refer to S. oneidensis MR1. The ω values obtained with PAML software for the six pair-comparisons and CAI values calculated for each bacterium are reported in M and N. In the table are also highlighted common PS genes between SS9 and KT99 (underlined) and genes with overabundant mutation regions (red). Organism names are abbreviated as follows: S benthica KT99 (P), S. oneidensis (S1), S. frigidimarina (S2) and S. baltica (S3). [file 1471-2148-8-313-S2.xls]

## Sheet: Additional file 2
Additional file 2. Additional information on PS genes identified in Shewanellaceae family.
Internal ID	Locus Tag	TrEMBL	Annotation	COG	q (%)	AA tot	PS tot	S1 vs P	S2 vs P	S3 vs P	S2 vs S1	S3 vs S1	S3 vs S2	CAI P	CAI S1	CAI S2	CAI S3
shewa30	KT99_19719	Q8EKQ1	hypothetical globin	-	0	149	-	0.2696	0.2877	0.2737	0.0659	0.0367	0.0682	0.321	0.302	0.362	0.289
shewa642	KT99_17021	Q8EBG4	phosphoribosylaminoimidazole carboxylase, catalytic subunit	0041F	0	169	-	0.4723	0.3334	0.4554	0.0226	0.0388	0.0431	0.364	0.327	0.351	0.347
shewa351	KT99_05847	Q8EAA0	hypothetical protein	0419L, 1196D	0	1235	541	0.245	0.2431	0.2513	0.0446	0.0189	0.0251	0.375	0.318	0.385	0.334
shewa352	KT99_05852	Q8EAA1	hypothetical protein	-	0	207	-	0.6571	0.6271	0.6605	0.0699	0.0414	0.0523	0.325	0.267	0.331	0.29
shewa353	KT99_05857	Q8EAA2	hypothetical protein	-	0	415	-	0.7047	0.6861	0.4735	0.073	0.0179	0.0872	0.353	0.255	0.298	0.305
shewa1668	KT99_19874	Q8EHE8	succinate-semialdehyde dehydrogenase	1012C	0	491	-	0.2508	0.2687	0.2551	0.0943	0.0653	0.1106	0.31	0.265	0.365	0.31
shewa1650	KT99_16539	Q8EHC7	aspartate carbamoyltransferase	0540F	0	310	-	0.3816	0.3774	0.4423	0.0412	0.0265	0.0396	0.299	0.275	0.309	0.312
shewa1565	KT99_13367	Q8EBJ7	NADH dehydrogenase	1252C	0	433	-	0.1247	0.125	0.1221	0.0374	0.0334	0.042	0.267	0.253	0.347	0.305
shewa986	KT99_16519	Q8ED85	uracil permease	2233F	0	465	165	0.8201	0.6784	0.5359	0.0847	0.0189	0.0677	0.246	0.241	0.292	0.225
shewa285	KT99_11058	Q8E9E1	aminotransferase, class V	0075E	0	392	-	0.2395	0.235	0.2345	0.063	0.0371	0.076	0.327	0.262	0.373	0.3
shewa2032	KT99_07488	Q8EJN8	pyruvate dehydrogenase complex, E2 component, dihydrolipoamide acetyltransferase	0508C	0	624	-	0.254	0.2662	0.2098	0.0689	0.0817	0.11	0.397	0.367	0.418	0.391
shewa269	KT99_20194	Q8EJX6	hypothetical protein	-	0	513	-	0.149	0.1575	0.1562	0.0393	0.0547	0.042	0.297	0.238	0.326	0.278
shewa1942	KT99_06854	Q8EJK7	immunogenic-related protein	2358R	0	308	-	0.5718	0.3795	0.5337	0.0868	0.0307	0.0575	0.316	0.281	0.36	0.294
shewa2033	KT99_07483	Q8EJN9	pyruvate dehydrogenase complex, E1 component, pyruvate dehydrogenase	2609C	0	886	-	0.1397	0.1374	0.1401	0.0366	0.0342	0.0155	0.47	0.468	0.479	0.486
shewa952	KT99_16891	Q8ED72	YaiI/YqxD family protein	1671S	4.89	151	-	0.2111	0.2143	0.2606	0.0591	0.0536	0.1204	0.271	0.229	0.273	0.285
shewa2062	KT99_18075	Q8E9N8	hypothetical protein	-	4.89	102	-	0.3368	0.3209	0.3799	0.2097	0.151	0.2079	0.299	0.229	0.23	0.276
shewa1297	KT99_10263	Q8EFG7	NifR3/Smm1 family protein	0042J	4.89	303	-	0.0988	0.1006	0.1241	0.0339	0.0298	0.0321	0.27	0.246	0.3	0.28
shewa1417	KT99_07558	Q8EFY9	MotA/TolQ/ExbB proton channel family protein	0811U	4.89	464	195	0.5628	0.3117	0.5004	0.0722	0.0641	0.0335	0.31	0.457	0.527	0.544
shewa1705	KT99_06387	Q8EB73	thiol:disulfide interchange protein, putative	4232OC	4.89	245	37	0.3078	0.4425	0.4262	0.1146	0.0862	0.1825	0.278	0.217	0.26	0.292
shewa1837	KT99_08728	Q8EJ83	D-isomer specific 2-hydroxyacid dehydrogenase family protein	0111HE	4.89	308	-	0.2266	0.1845	0.1885	0.0968	0.1015	0.0969	0.262	0.21	0.328	0.279
shewa1735	KT99_15350	Q8EB11	hypothetical protein	-	4.89	576	30	0.5421	0.6118	0.4067	0.2712	0.1509	0.1363	0.236	0.169	0.273	0.228
shewa2162	KT99_17321	Q8E8C4	TonB-dependent receptor, putative	1629P	4.89	707	-	0.2227	0.1665	0.1737	0.0716	0.0239	0.0657	0.357	0.318	0.379	0.347
shewa1679	KT99_16509	Q8EHI5	xanthine/uracil permease family protein	2252R	4.89	458	34	0.1464	0.1338	0.1466	0.0688	0.0338	0.0492	0.25	0.242	0.261	0.275
shewa881	KT99_10643	Q8EDK9	dithiobiotin synthetase	0132H	4.89	231	-	0.1946	0.1679	0.1696	0.0923	0.0972	0.0795	0.282	0.229	0.309	0.232
shewa100	KT99_00861	Q8EK76	ribosomal protein L10	0244J	4.89	167	-	0.2066	0.2142	0.2341	0.1052	0.1071	0.1335	0.43	0.507	0.543	0.512
shewa344	KT99_05942	Q8EI74	hypothetical protein	-	4.89	100	15	0.1328	0.1578	0.1716	0.0534	0.0606	0.0522	0.247	0.186	0.359	0.229
shewa188	KT99_02552	Q8E8U6	hypothetical protein	-	4.89	229	38	0.3759	0.4225	0.4224	0.1166	0.0343	0.2063	0.324	0.236	0.332	0.274
shewa407	KT99_20656	Q8EIT0	hypothetical protein	-	5.38	58	-	0.1822	0.1331	0.196	0.0607	0.065	0.0691	0.358	0.403	0.428	0.385
shewa398	KT99_06327	Q8E8T8	formate-dependent nitrite reductase, nrfD protein	3301P	5.38	313	28	0.1628	0.1589	0.1876	0.071	0.0352	0.084	0.234	0.25	0.276	0.236
shewa1377	KT99_14885	Q8ED42	acyl-CoA thioesterase I, putative	2755E	5.38	195	-	0.1872	0.1477	0.1632	0.0795	0.0768	0.0901	0.26	0.274	0.255	0.275
shewa536	KT99_01007	Q8EH58	hypothetical protein	-	5.38	84	-	0.184	0.3042	0.2578	0.0879	0.0239	0.0683	0.347	0.329	0.404	0.374
shewa1797	KT99_08933	Q8EIF3	hypothetical protein	3529R	5.38	66	-	0.1207	0.1681	0.1756	0.0284	0.0428	0.0595	0.335	0.338	0.355	0.439
shewa1028	KT99_11964	Q8EFT7	dihydrodipicolinate synthase	0329EM	5.38	310	-	0.1125	0.1062	0.0972	0.0473	0.0398	0.0514	0.316	0.299	0.376	0.303
shewa120	KT99_00804	Q8EK57	ribosomal protein L5	0094J	5.38	179	-	0.1127	0.1026	0.0992	0.0466	0.0539	0.04	0.501	0.529	0.482	0.56
shewa1628	KT99_03459	Q8EH96	hypothetical protein	0730R	5.38	267	24	0.1887	0.2122	0.2096	0.1318	0.0968	0.1155	0.248	0.237	0.243	0.216
shewa1734	KT99_15345	Q8EB13	adenylylsulfate kinase	0529P	6.95	234	-	0.1541	0.2139	0.2773	0.055	0.0639	0.0591	0.28	0.231	0.358	0.272
shewa938	KT99_17730	Q8EBF5	SM-20 domain protein	3751O	6.95	197	-	0.3251	0.2038	0.2057	0.0757	0.0387	0.0698	0.35	0.251	0.306	0.301
shewa1478	KT99_15170	Q8ECL1	methylated-DNA--protein-cysteine methyltransferase	0350L	6.95	184	-	0.1704	0.2077	0.1993	0.125	0.1096	0.1057	0.304	0.241	0.279	0.231
shewa1111	KT99_11801	Q8EES3	MATE efflux family protein	0534V	6.95	457	16	0.1388	0.1219	0.1377	0.0384	0.0243	0.0704	0.284	0.219	0.26	0.263
shewa1422	KT99_00710	Q8EFZ7	primosomal replication protein n, putative	-	6.95	228	-	0.206	0.1555	0.1718	0.0781	0.0723	0.1025	0.262	0.322	0.367	0.271
shewa36	KT99_06422	Q8E8D4	adenosine deaminase	1816F	8.19	331	-	0.4802	0.2118	0.5186	0.0539	0.0156	0.0731	0.371	0.28	0.364	0.345
shewa499	KT99_09024	Q8EIM9	hypothetical protein	-	8.19	119	-	0.2757	0.3136	0.2572	0.1769	0.0766	0.147	0.485	0.448	0.639	0.49
shewa275	KT99_18722	Q8EJW9	hypothetical translation initiation inhibitor, yjgF family	0251J	8.19	117	-	0.1655	0.1601	0.1724	0.0818	0.0344	0.0943	0.332	0.281	0.268	0.322
shewa445	KT99_20928	Q8EHQ8	hypothetical protein	-	10.01	116	-	0.2397	0.321	0.2562	0.1583	0.1781	0.1601	0.3	0.215	0.375	0.291
shewa1897	KT99_16504	Q8E9Y1	hypothetical protein	3248M	10.01	255	-	0.264	0.1409	0.2506	0.0896	0.0314	0.075	0.33	0.287	0.385	0.367
shewa585	KT99_00468	Q8EHK8	hydrolase, TatD family	0084L	10.01	275	-	0.1587	0.1907	0.187	0.1043	0.0605	0.1091	0.294	0.267	0.296	0.291
shewa2015	KT99_07703	Q8E9Z7	MSHA biogenesis protein MshL	1450NU	10.01	560	-	0.0793	0.1035	0.0976	0.0386	0.0474	0.0376	0.269	0.244	0.292	0.265
shewa586	KT99_17451	Q8EHK6	outer membrane protein OmpK, putative	3248M	10.01	241	-	0.1587	0.1907	0.187	0.1043	0.0605	0.1091	0.266	0.532	0.593	0.561
shewa62	KT99_02056	Q8E946	molybdenum ABC transporter, permease protein	4149P	10.01	226	-	0.1166	0.1271	0.1076	0.0747	0.0547	0.0563	0.237	0.201	0.223	0.214
shewa2141	KT99_04334	Q8EBL9	RND multidrug efflux transporter MexF	0841V	10.01	1051	239	0.1492	0.3232	0.3201	0.0712	0.0363	0.0762	0.269	0.219	0.304	0.256
shewa1826	KT99_08788	Q8CX50	tRNA delta(2)-isopentenylpyrophosphate transferase	0324J	10.01	296	-	0.0797	0.0839	0.0899	0.0377	0.05	0.0375	0.273	0.241	0.346	0.256
shewa1294	KT99_10278	Q8EFG4	hypothetical protein	3219S	10.01	247	-	0.1727	0.1543	0.1582	0.1067	0.1186	0.1006	0.314	0.277	0.315	0.276
shewa1569	KT99_03869	Q8EBJ0	hypothetical protein	-	10.01	140	-	0.2255	0.1693	0.2148	0.1167	0.0456	0.0982	0.332	0.211	0.277	0.277
shewa1582	KT99_03774	Q8EBH5	sodium:alanine symporter family protein	1115E	10.01	480	55	0.1626	0.2019	0.1289	0.0861	0.0336	0.0617	0.321	0.24	0.31	0.267
shewa1414	KT99_09573	Q8EFY6	TonB2 protein	0810M	10.01	206	-	0.1159	0.0898	0.1066	0.0357	0.0502	0.0148	0.418	0.318	0.368	0.373
shewa1390	KT99_00650	Q8EG11	peptide ABC transporter, permease protein	4171V	10.01	296	-	0.0874	0.0947	0.0887	0.0342	0.0228	0.049	0.259	0.216	0.253	0.225
shewa282	KT99_18772	Q8E9D8	acetolactate synthase II, small subunit	3978S	10.01	75	-	0.2879	0.1975	0.2961	0.1503	0.0243	0.1032	0.268	0.265	0.337	0.358
shewa1310	KT99_14985	Q8EEV3	extragenic suppressor protein SuhB	0483G	10.01	267	-	0.111	0.1313	0.0998	0.0276	0.0521	0.0517	0.406	0.388	0.458	0.455
shewa205	KT99_08183	Q8E927	hypothetical protein	-	10.01	93	-	0.2187	0.2307	0.226	0.0811	0.0309	0.156	0.411	0.254	0.336	0.305
shewa1773	KT99_01257	Q8EAY9	LysM domain protein	1376S	10.01	320	-	0.1694	0.1872	0.282	0.0501	0.0141	0.1025	0.281	0.288	0.35	0.368
shewa1717	KT99_06542	Q8EIQ6	glycine dehydrogenase	0403E, 1003E	10.01	962	-	0.0885	0.0782	0.0905	0.0396	0.0488	0.0391	0.402	0.411	0.42	0.424
In colums A-H are reported respectively: internal database ID, NCBI Locus Tag, TrEMBL ID, NCBI gene annotation, COG category, statistic q-value, total number of amino acids and of PS sites for each S. benthica KT99 orthologue. All reported TrEMBL IDs and COG annotations are referred to S. oneidensis MR1. ω values obtained with PAML software for the six pair-comparisons and CAI values calculated f…
