# Supplementary material for: Protein evolution in deep sea bacteria: an analysis of amino acids substitution rates
Source: BMC Evol Biol. 2008 Nov 13;8:313. doi: 10.1186/1471-2148-8-313 (PMC2600651; doi:10.1186/1471-2148-8-313)
Supplement: Additional file 3 — GO categories enriched with PS genes in Shewanellaceae and Vibrionaceae*. Columns represent respectively: functional classes, GO codes, number of PS genes for each category, total number of orthologous genes for each category and p-value calculated using GoMiner software for Shewanellaceae (columns 3, 4, 5) and Vibrionaceae (columns 6, 7, 8). In bold are highlighted the significant values and the gray background indicates the enriched classes both in Shevanellaceae and Vibrionaceae. The asterisk indicates that the functional class names have been shortened, please refer to the GO code to recover the correct annotation term. [file 1471-2148-8-313-S3.xls]

## Sheet: Additional file 3
Additional file 3. GO categories enriched with PS genes in Shewanellaceae and Vibrionaceae *.
Biological Process	GO	SS9	tot	p value	KT99	tot	p value
cell motility; ciliary or flagellar motility	0006928; 0001539	5	22	0.0554	-	-	-
establishment of localization; localization	0051234; 0051179	42	315	0.0129	12	217	0.0044
gas transport; oxygen transport	0015669; 0015671	-	-	-	1	2	0.049
localization of cell; locomotion	0051674; 0040011	5	22	0.0554	-	-	-
molybdate ion transport	0015689	-	-	-	1	2	0.049
nucleoside monophosphate biosynthesis; metabolism	0009124; 0009123	-	-	-	2	10	0.0238
nutrient import	0009935	-	-	-	1	2	0.049
oxidoreduction coenzyme metabolism	0006733	4	15	0.0504	-	-	-
protein folding	0006457	5	22	0.0554	-	-	-
protein transport	0015031	6	27	0.0408	-	-	-
purine nucleoside monophosphate biosynthesis; metabolism	0009127; 0009126	-	-	-	2	7	0.0116
purine ribonucleoside monophosphate biosynthesis; metabolism	0009168; 0009167	-	-	-	2	7	0.0116
ribonucleoside monophosphate biosynthesis; metabolism	0009124; 0009123	-	-	-	2	9	0.0194
serine family amino acid biosynthesis	0009070	-	-	-	2	14	0.0452
serine family amino acid metabolism	0009069	-	-	-	3	22	0.0157
siderophore transport	0015891	-	-	-	1	1	0.0248
transport	0006810	-	-	-	12	171	0.0005
Cellular Component	GO	SS9	tot	p value	KT99	tot	p value
flagellum; cell projection	0019861; 0042995	6	29	0.06	-	-	-
glycine cleavage complex	0005960	-	-	-	1	2	0.049
glycine dehydrogenase complex (decarboxylating)	0005961	-	-	-	1	1	0.0248
membrane	0016020	-	-	-	13	300	0.0231
phosphoribosylaminoimidazole carboxylase complex	0009320	-	-	-	1	1	0.0248
pyruvate dehydrogenase complex	0045254	-	-	-	1	1	0.0248
Molecular Function	GO	SS9	tot	p value	KT99	tot	p value
adenosine deaminase activity	0004000	-	-	-	1	1	0.0248
adenylylsulfate kinase activity	0004020	-	-	-	1	1	0.0248
aspartate carbamoyltransferase activity	0004070	-	-	-	1	1	0.0248
carboxyl- and carbamoyltransferase activity	0016743	-	-	-	1	2	0.049
cation:amino acid symporter activity	0005416	-	-	-	1	2	0.049
chaperone regulator activity	0030188	2	2	0.0094	-	-	-
cis-trans isomerase activity	0016859	2	3	0.0265	-	-	-
cyclo-ligase activity	0016882	2	2	0.0094	1	2	0.049
dethiobiotin synthase activity	0004141	-	-	-	1	1	0.0248
di-, tri-valent inorganic cation transporter activity	0015082	-	-	-	2	7	0.0116
dihydrodipicolinate synthase activity	0008840	-	-	-	1	1	0.0248
dihydrolip. acyltransferase activity; dihydrolip. Transferase activity	0030523; 0004742	-	-	-	1	1	0.0248
glycine dehydrogenase (decarboxylating) activity	0004375	-	-	-	1	1	0.0248
GTPase activity	0003924	2	4	0.0496	-	-	-
inositol or phosphatidylinositol phosphatase activity	0004437	-	-	-	1	2	0.049
ion transporter activity	0015075	-	-	-	4	52	0.0372
iron ion transporter activity	0005381	-	-	-	2	4	0.0035
metal ion transporter activity	0046873	-	-	-	2	7	0.0116
methylated-DNA-[protein]-cysteine S-methyltransferase activity	0003908	-	-	-	1	2	0.049
molybdate ion transporter activity	0015098	-	-	-	1	2	0.049
nucleobase transporter activity; nucleoside transporter activity	0015932; 0005337	-	-	-	1	1	0.0248
nucleoside kinase activity	0019206	2	2	0.0094	-	-	-
oxidoreductase activity, acting on paired donors	0016706	-	-	-	1	1	0.0248
oxidoreductase activity, acting on the CH-NH2 group of donors	0016642	-	-	-	1	1	0.0248
peptidyl-prolyl cis-trans isomerase activity	0003755	2	3	0.0265	-	-	-
phosphoribosylaminoimidazole carboxylase activity	0004638	-	-	-	1	1	0.0248
purine-nucleoside phosphorylase activity	0004731	2	2	0.0094	-	-	-
S-acetyltransferase activity	0016418	-	-	-	1	1	0.0248
siderophore transporter activity; siderophore-iron transporter activity	0042927; 0015343	-	-	-	1	1	0.0248
sodium:amino acid symporter activity	0005283	-	-	-	1	2	0.049
transporter activity	0005215	-	-	-	12	169	0.0005
tRNA isopentenyltransferase activity	0004811	-	-	-	1	1	0.0248
Columns represent respectively: functional classes, GO codes, number of PS genes for each category, total number of orthologous genes for each category and p-value calculated using GoMiner software for Shewanellaceae (columns 3, 4, 5) and Vibrionaceae (columns 6, 7, 8). In bold are highlighted the significant values and the gray background indicates the enriched classes both in Shevanellaceae and…
